# Supplementary material for: Portable Thiocholine-Based Sensor for Monitoring Blood Cholinesterase Activity and Detecting Organophosphate and Carbamate Pesticides Using Personal Glucose Meters
Source: Foods. 2025 Mar 25;14(7):1136. doi: 10.3390/foods14071136 (PMC11988904; doi:10.3390/foods14071136)
Supplement: Supplementary file 1 [file foods-14-01136-s001.zip]

Archive with 1 entries (1 files):
- foods-3550253-supplementary.xlsx
