# Supplementary material for: Portable Thiocholine-Based Sensor for Monitoring Blood Cholinesterase Activity and Detecting Organophosphate and Carbamate Pesticides Using Personal Glucose Meters
Source: Foods. 2025 Mar 25;14(7):1136. doi: 10.3390/foods14071136 (PMC11988904; doi:10.3390/foods14071136)
Supplement: Supplementary file 1 [file foods-14-01136-s001.zip › foods-3550253-supplementary.xlsx]

## Sheet: Km Vmax
																										V

## Sheet: Intra batch
Sample Cricket ChE	PGM readout	PGM-Reagent blank
Sample blank	Lo
Reagent blank	43
Tube 1	85	42
Tube 2	83	40
Tube 3	84	41
Tube 4	83	40
Tube 5	83	40
Tube 6	87	44
Tube 7	84	41
Tube 8	84	41
Tube 9	86	43
Tube 10	88	45
Mean		41.7
SD		1.76698
%CV		4.23736

## Sheet: Inter batch
Test control interbacth
Cricket cholinesterase
Round 1
Sample	Tube 1	Tube 2	Mean	Mean- Reagent blank
Reagent blank	38	39	38.5
Control 1	84	84	84	45.5
Round 2
Sample	Tube 1	Tube 2	Mean	Mean- Reagent blank
Reagent blank	38	38	38
Control 1	81	82	81.5	43.5
Round 3
Sample	Tube 1	Tube 2	Mean	Mean- Reagent blank
Reagent blank	43	44	43.5
Control 1	86	88	87	43.5
Round 4
Conc (ppm)	Tube 1	Tube 2	Mean	Mean- Reagent blank
Reagent blank	41	41	41
Control	82	81	81.5	40.5
Round 5
Conc (ppm)	Tube 1	Tube 2	Mean	Mean- Reagent blank
Reagent blank	40	40	40
Control	82	84	83	43
Round 6
Conc (ppm)	Tube 1	Tube 2	Mean	Mean- Reagent blank
Reagent blank	40	40	40
Control	81	80	80.5	40.5
		Inter bacth	Mean	42.2
			SD	1.56525
			CV%	3.70912

## Sheet: Recovery
Insecticide conc (ppm)	Standard insecticide		Spiked insecticide		Recovery (%)
	PGM read out (mg/dl)	Inhibition (%)	PGM read out (mg/dl)	Inhibition (%)
Baseline 0.0	(44.0±1.0)		(44.0±0.4)
Mevinphos
1	21.5±0.5*	51.4±1.1	19.0±0.0*	56.3±0.0	109.5
0.2	22.0±0.0*	50.0±0.0	24.0±0.4*	45.4±0.4	90.8
0.04	30.0±1.0*	31.8±2.3	29.0±0.7*	32.2±0.8	101.3
0.008	34.0±1.0*	22.7±2.3	31.5±0.4*	27.0±0.4	118.9
Carbofuran
1	23.5±0.5*	46.6±1.1	18.5±0.4*	54.3±0.9	116.5
0.2	22.5±0.5*	48.9±1.1	21.0±0.0*	48.1±0.0	98.4
0.04	27.5±0.5*	37.5±1.1	24.5±0.4*	39.5±0.9	105.3
0.008	34.0±1.0*	22.7±2.3	28.0±0.7*	30.9±1.7	136.1
